# Supplementary material for: Development of Glycoconjugated MAGL Inhibitors with Glucose-Dependent Antiproliferative Activity
Source: Int J Mol Sci. 2026 Mar 14;27(6):2666. doi: 10.3390/ijms27062666 (PMC13027055; doi:10.3390/ijms27062666)
Supplement: Supplementary file 1 [file ijms-27-02666-s001.zip]

Archive with 1 entries (1 files):
- ijms-4129006-supplementary.pdf
